# Supplementary material for: Innovative Textiles Used in Face Masks: Filtration Efficiency and Self-Disinfecting Properties against Coronaviruses
Source: Nanomaterials (Basel). 2021 Aug 17;11(8):2088. doi: 10.3390/nano11082088 (PMC8402066; doi:10.3390/nano11082088)
Supplement: Supplementary file 1 [file nanomaterials-11-02088-s001.zip]

Archive with 1 entries (1 files):
- nanomaterials-1313398-supplementary.pdf
